# Supplementary material for: ﻿A new genus and two new species of Empoascini (Hemiptera, Cicadellidae, Typhlocybinae) from China
Source: Zookeys. 2025 Jul 1;1243:353–63. doi: 10.3897/zookeys.1243.147453 (PMC12238996; doi:10.3897/zookeys.1243.147453)
Supplement: XML Treatment for Singulus [file zookeys.1243.147453-treatment1.xml]

<!DOCTYPE tp:taxon-treatment
  PUBLIC "-//TaxonX//DTD Taxonomic Treatment Publishing DTD v0 20100105//EN" "tax-treatment-NSO.dtd">
<tp:taxon-treatment xmlns:tp="http://www.plazi.org/taxpub"><tp:treatment-meta><kwd-group><label>Taxon classification</label><kwd>
              <named-content content-type="kingdom">Animalia</named-content>
            </kwd><kwd>
              <named-content content-type="order">Hemiptera</named-content>
            </kwd><kwd>
              <named-content content-type="family">Cicadellidae</named-content>
            </kwd></kwd-group><mixed-citation publication-type="journal"><person-group><name><surname>Yao</surname><given-names>Qing-Ping</given-names></name><name><surname>Ding</surname><given-names>Yan</given-names></name><name><surname>Yang</surname><given-names>Mao-Fa</given-names></name><name><surname>Yu</surname><given-names>Xiao-Fei</given-names></name></person-group><article-title>﻿A new genus and two new species of <tp:taxon-name><tp:taxon-name-part taxon-name-part-type="tribe">Empoascini</tp:taxon-name-part></tp:taxon-name> (<tp:taxon-name><tp:taxon-name-part taxon-name-part-type="order">Hemiptera</tp:taxon-name-part></tp:taxon-name>, <tp:taxon-name><tp:taxon-name-part taxon-name-part-type="family">Cicadellidae</tp:taxon-name-part></tp:taxon-name>, <tp:taxon-name><tp:taxon-name-part taxon-name-part-type="subfamily">Typhlocybinae</tp:taxon-name-part></tp:taxon-name>) from China</article-title><source>Zookeys</source><day>01</day><month>07</month><year>2025</year><volume>1243</volume><fpage>353</fpage><lpage>363</lpage><pub-id pub-id-type="doi">10.3897/zookeys.1243.147453</pub-id></mixed-citation></tp:treatment-meta><tp:nomenclature><label>﻿</label><tp:taxon-name>
            <object-id xmlns:xlink="http://www.w3.org/1999/xlink" content-type="arpha" xlink:type="simple">BE80194B-C335-5844-8246-22995CDCB973</object-id>
            <tp:taxon-name-part taxon-name-part-type="genus" reg="Singulus">Singulus</tp:taxon-name-part>
            <object-id xmlns:xlink="http://www.w3.org/1999/xlink" content-type="zoobank" xlink:type="simple">https://zoobank.org/DE522CBC-D4B2-46A3-A1A3-D5C347071500</object-id>
          </tp:taxon-name><tp:taxon-authority>Yao &amp; Yu</tp:taxon-authority><tp:taxon-status xmlns:xlink="http://www.w3.org/1999/xlink" xlink:type="simple">gen. nov.</tp:taxon-status><xref ref-type="fig" rid="F1">Figs 1–6</xref><xref ref-type="fig" rid="F2">, 7–15</xref></tp:nomenclature><tp:treatment-sec sec-type="type species" id="SECID0EOGAC"><title>Type species.</title><p><italic><tp:taxon-name><tp:taxon-name-part taxon-name-part-type="genus" reg="Singulus">Singulus</tp:taxon-name-part><tp:taxon-name-part taxon-name-part-type="species" reg="furcatus">furcatus</tp:taxon-name-part></tp:taxon-name></italic> Yao &amp; Yu, sp. nov. here designated.</p></tp:treatment-sec><tp:treatment-sec sec-type="diagnosis" id="SECID0E6GAC"><title>Diagnosis.</title><p>The new genus is similar to <italic><tp:taxon-name><tp:taxon-name-part taxon-name-part-type="genus" reg="Alafrasca">Alafrasca</tp:taxon-name-part></tp:taxon-name></italic> Lu &amp; Qin, 2014, <italic><tp:taxon-name><tp:taxon-name-part taxon-name-part-type="genus" reg="Lumicella">Lumicella</tp:taxon-name-part></tp:taxon-name></italic> Lu &amp; Qin, 2013, <italic><tp:taxon-name><tp:taxon-name-part taxon-name-part-type="genus" reg="Schizandrasca">Schizandrasca</tp:taxon-name-part></tp:taxon-name></italic> Anufriev, 1972, and <italic><tp:taxon-name><tp:taxon-name-part taxon-name-part-type="genus" reg="Circinans">Circinans</tp:taxon-name-part></tp:taxon-name></italic> Qin &amp; Liu, 2014 in that the CuA veins of hindwings are branched (Fig. <xref ref-type="fig" rid="F1">6</xref>), but the new genus differs from the above genera by the following characters: the subgenital plate is triangular with a broad base and only one large seta (Figs <xref ref-type="fig" rid="F2">8</xref>, <xref ref-type="fig" rid="F2">10</xref>). <italic><tp:taxon-name><tp:taxon-name-part taxon-name-part-type="genus" reg="Alafrasca">Alafrasca</tp:taxon-name-part></tp:taxon-name></italic> Lu &amp; Qin differs from the new genus in lacking an anal process branching at the apex (<xref ref-type="bibr" rid="B10">Lu and Qin 2014b</xref>). <italic><tp:taxon-name><tp:taxon-name-part taxon-name-part-type="genus" reg="Lumicella">Lumicella</tp:taxon-name-part></tp:taxon-name></italic> Lu &amp; Qin differs from the new genus in the following aspects: the subgenital plate is not triangular, the paramere is slim, and the apophysis bears a prominent dentifer (<xref ref-type="bibr" rid="B11">Lu et al. 2013</xref>). <italic><tp:taxon-name><tp:taxon-name-part taxon-name-part-type="genus" reg="Schizandrasca">Schizandrasca</tp:taxon-name-part></tp:taxon-name></italic> Anufriev, 1972 differs from the new genus in lacking a paired aedeagus processes (Anufriev, 1972a). <italic><tp:taxon-name><tp:taxon-name-part taxon-name-part-type="genus" reg="Circinans">Circinans</tp:taxon-name-part></tp:taxon-name></italic> Qin &amp; Liu differs by the anal process with a broad and extended caudad (<xref ref-type="bibr" rid="B9">Lu and Qin 2014a</xref>).</p></tp:treatment-sec><tp:treatment-sec sec-type="description" id="SECID0EVJAC"><title>Description.</title><p>Body slender (Figs <xref ref-type="fig" rid="F1">1–4</xref>). Crown nearly as wide as pronotum, middle length of crown less than distance between eyes, a black spot in middle of vertex, with ocelli. Coronal suture present and not reaching anterior margin of crown. Pronotum with anterior margin arcuate, angles on both sides of mesoscutellum are black, scutoscutellar sulcus not reaching both margins (Figs <xref ref-type="fig" rid="F1">1</xref>, <xref ref-type="fig" rid="F1">4</xref>). Face larger than wide, elevated in lateral view (Figs <xref ref-type="fig" rid="F1">2</xref>, <xref ref-type="fig" rid="F1">3</xref>). Forewing RP and MP′ veins stalked at base, arising from r cell, r cell longest, r cell and m cell subequal in width, 1<sup>st</sup> apical cell largest, followed by 4<sup>th</sup> apical, 3<sup>rd</sup> apical triangular, which is about one-third of wing length (Fig. <xref ref-type="fig" rid="F1">5</xref>). Hindwing CuA vein branched, and branch point located on or at intersection of CuA and MP′′ veins (Fig. <xref ref-type="fig" rid="F1">6</xref>).</p><p>Abdominal apodemes bursts, slender, parallel (Fig. <xref ref-type="fig" rid="F2">7</xref>). Male genitalia broad, pygofer without process, posterior margin bluntly rounded, with fine setae (Figs <xref ref-type="fig" rid="F2">8</xref>, <xref ref-type="fig" rid="F2">9</xref>). Subgenital plate triangular, broad at base, narrowing to tip, with 1 macrosetae (Fig. <xref ref-type="fig" rid="F2">10</xref>). Apex of paramere is apical, fine setae distributed in subapical, tip without teeth (Figs <xref ref-type="fig" rid="F2">12</xref>, <xref ref-type="fig" rid="F2">15</xref>). Aedeagus curved in lateral view, with paired process, without dorsal apodeme, preatrium well developed (Figs <xref ref-type="fig" rid="F2">12</xref>, <xref ref-type="fig" rid="F2">13</xref>). Anal process developed, slender, curved toward apex in an arc, exceeding posterior margin of pygofer, proximal with an indentation (Figs <xref ref-type="fig" rid="F2">9</xref>, <xref ref-type="fig" rid="F2">11</xref>). Connective not developed (Figs <xref ref-type="fig" rid="F2">12</xref>, <xref ref-type="fig" rid="F2">13</xref>).</p><fig id="F1" position="float" orientation="portrait"><object-id xmlns:xlink="http://www.w3.org/1999/xlink" content-type="doi" xlink:type="simple">10.3897/zookeys.1243.147453.figures1-6</object-id><object-id xmlns:xlink="http://www.w3.org/1999/xlink" content-type="arpha" xlink:type="simple">8CBF6A8D-D0A7-584B-A7F2-CAF4E02FBCA5</object-id><label>Figures 1–6.</label><caption><p><italic><tp:taxon-name><tp:taxon-name-part taxon-name-part-type="genus" reg="Singulus">Singulus</tp:taxon-name-part><tp:taxon-name-part taxon-name-part-type="species" reg="furcatus">furcatus</tp:taxon-name-part></tp:taxon-name></italic> Yao &amp; Yu, sp. nov., male holotype. <bold>1.</bold> Habitus, dorsal view; <bold>2.</bold> Habitus, lateral view; <bold>3.</bold> Face, anterior view; <bold>4.</bold> Head and pronotum, dorsal view; <bold>5.</bold> Forewing; <bold>6.</bold> Hindwing. Scale bars: 500 μm.</p></caption><graphic xmlns:xlink="http://www.w3.org/1999/xlink" xlink:href="zookeys-1243-353_article-147453__-g001.jpg" position="float" orientation="portrait" xlink:type="simple" id="oo_1364598.jpg"><uri content-type="original_file" xlink:type="simple">https://binary.pensoft.net/fig/1364598</uri></graphic></fig></tp:treatment-sec><tp:treatment-sec sec-type="etymology" id="SECID0ETNAC"><title>Etymology.</title><p>The new genus is named after the subgenital plate of males with only 1 macroseta.</p></tp:treatment-sec><tp:treatment-sec sec-type="distribution" id="SECID0EYNAC"><title>Distribution.</title><p>Oriental.</p></tp:treatment-sec><tp:treatment-sec><!--Section generated to contain objects referenced in tp:taxon-treatment.--><fig id="F2" position="float" orientation="portrait"><object-id xmlns:xlink="http://www.w3.org/1999/xlink" content-type="doi" xlink:type="simple">10.3897/zookeys.1243.147453.figures7-15</object-id><object-id xmlns:xlink="http://www.w3.org/1999/xlink" content-type="arpha" xlink:type="simple">755AD6C3-C4A5-5750-AEA2-BF273C83F13B</object-id><label>Figures 7–15.</label><caption><p><italic><tp:taxon-name><tp:taxon-name-part taxon-name-part-type="genus" reg="Singulus">Singulus</tp:taxon-name-part><tp:taxon-name-part taxon-name-part-type="species" reg="furcatus">furcatus</tp:taxon-name-part></tp:taxon-name></italic> Yao &amp; Yu, sp. nov. <bold>7.</bold> Abdominal apodemes; <bold>8.</bold> Male genitalia, ventral view; <bold>9.</bold> Male genitalia, left lateral view; <bold>10.</bold> Subgenital plate; <bold>11.</bold> Pygofer, pygofer appendage and anal tube, lateral view; <bold>12.</bold> Aedeagus, paramere and connective, dorsal view; <bold>13.</bold> Aedeagus and connective, dorsal view; <bold>14.</bold> Aedeagus and connective, left lateral view; <bold>15.</bold> Paramere. Scale bars: 100 μm.</p></caption><graphic xmlns:xlink="http://www.w3.org/1999/xlink" xlink:href="zookeys-1243-353_article-147453__-g002.jpg" position="float" orientation="portrait" xlink:type="simple" id="oo_1364599.jpg"><uri content-type="original_file" xlink:type="simple">https://binary.pensoft.net/fig/1364599</uri></graphic></fig></tp:treatment-sec><ref-list><ref id="B10"><mixed-citation xmlns:xlink="http://www.w3.org/1999/xlink" xlink:type="simple"><person-group><name name-style="western"><surname>Lu</surname><given-names>SH</given-names></name><name name-style="western"><surname>Qin</surname><given-names>DZ</given-names></name></person-group> (<year>2014b</year>) <article-title><italic><tp:taxon-name><tp:taxon-name-part taxon-name-part-type="genus">Alafrasca</tp:taxon-name-part><tp:taxon-name-part taxon-name-part-type="species">sticta</tp:taxon-name-part></tp:taxon-name></italic>, a new genus and species of the tribe <tp:taxon-name><tp:taxon-name-part taxon-name-part-type="tribe">Empoascini</tp:taxon-name-part></tp:taxon-name> (<tp:taxon-name><tp:taxon-name-part taxon-name-part-type="order">Hemiptera</tp:taxon-name-part></tp:taxon-name>: <tp:taxon-name><tp:taxon-name-part taxon-name-part-type="family">Cicadellidae</tp:taxon-name-part></tp:taxon-name>: <tp:taxon-name><tp:taxon-name-part taxon-name-part-type="subfamily">Typhlocybinae</tp:taxon-name-part></tp:taxon-name>) with a checklist of the tribe from China.</article-title><source>Zootaxa</source><volume>3779</volume>(<issue>1</issue>): <fpage>9</fpage>–<lpage>19</lpage>. <ext-link xlink:href="10.11646/zootaxa.3779.1.4" ext-link-type="doi" xlink:type="simple">https://doi.org/10.11646/zootaxa.3779.1.4</ext-link></mixed-citation></ref><ref id="B11"><mixed-citation xmlns:xlink="http://www.w3.org/1999/xlink" xlink:type="simple"><person-group><name name-style="western"><surname>Lu</surname><given-names>SH</given-names></name><name name-style="western"><surname>Zhang</surname><given-names>LS</given-names></name><name name-style="western"><surname>Li</surname><given-names>Q</given-names></name><name name-style="western"><surname>Qin</surname><given-names>DZ</given-names></name></person-group> (<year>2013</year>) <article-title><italic><tp:taxon-name><tp:taxon-name-part taxon-name-part-type="genus">Lumicella</tp:taxon-name-part></tp:taxon-name></italic>, a new genus of the tribe <tp:taxon-name><tp:taxon-name-part taxon-name-part-type="tribe">Empoascini</tp:taxon-name-part></tp:taxon-name> (<tp:taxon-name><tp:taxon-name-part taxon-name-part-type="order">Hemiptera</tp:taxon-name-part></tp:taxon-name>, <tp:taxon-name><tp:taxon-name-part taxon-name-part-type="family">Cicadellidae</tp:taxon-name-part></tp:taxon-name>, <tp:taxon-name><tp:taxon-name-part taxon-name-part-type="subfamily">Typhlocybinae</tp:taxon-name-part></tp:taxon-name>) from China.</article-title><source>ZooKeys</source><volume>364</volume>: <fpage>11</fpage>–<lpage>17</lpage>. <ext-link xlink:href="10.3897/zookeys.364.6618" ext-link-type="doi" xlink:type="simple">https://doi.org/10.3897/zookeys.364.6618</ext-link></mixed-citation></ref><ref id="B9"><mixed-citation xmlns:xlink="http://www.w3.org/1999/xlink" xlink:type="simple"><person-group><name name-style="western"><surname>Lu</surname><given-names>SH</given-names></name><name name-style="western"><surname>Qin</surname><given-names>DZ</given-names></name></person-group> (<year>2014a</year>) <article-title>A new genus and species in the tribe <tp:taxon-name><tp:taxon-name-part taxon-name-part-type="tribe">Empoascini</tp:taxon-name-part></tp:taxon-name> (<tp:taxon-name><tp:taxon-name-part taxon-name-part-type="order">Hemiptera</tp:taxon-name-part></tp:taxon-name>, <tp:taxon-name><tp:taxon-name-part taxon-name-part-type="family">Cicadellidae</tp:taxon-name-part></tp:taxon-name>, <tp:taxon-name><tp:taxon-name-part taxon-name-part-type="subfamily">Typhlocybinae</tp:taxon-name-part></tp:taxon-name>) from China.</article-title><source>ZooKeys</source><volume>386</volume>: <fpage>85</fpage>–<lpage>91</lpage>. <ext-link xlink:href="10.3897/zookeys.386.7020" ext-link-type="doi" xlink:type="simple">https://doi.org/10.3897/zookeys.386.7020</ext-link></mixed-citation></ref></ref-list></tp:taxon-treatment>
