# Supplementary material for: ﻿A new genus and two new species of Empoascini (Hemiptera, Cicadellidae, Typhlocybinae) from China
Source: Zookeys. 2025 Jul 1;1243:353–63. doi: 10.3897/zookeys.1243.147453 (PMC12238996; doi:10.3897/zookeys.1243.147453)
Supplement: XML Treatment for Singulus furcatus [file zookeys.1243.147453-treatment2.xml]

<!DOCTYPE tp:taxon-treatment
  PUBLIC "-//TaxonX//DTD Taxonomic Treatment Publishing DTD v0 20100105//EN" "tax-treatment-NSO.dtd">
<tp:taxon-treatment xmlns:tp="http://www.plazi.org/taxpub"><tp:treatment-meta><kwd-group><label>Taxon classification</label><kwd>
              <named-content content-type="kingdom">Animalia</named-content>
            </kwd><kwd>
              <named-content content-type="order">Hemiptera</named-content>
            </kwd><kwd>
              <named-content content-type="family">Cicadellidae</named-content>
            </kwd></kwd-group><mixed-citation publication-type="journal"><person-group><name><surname>Yao</surname><given-names>Qing-Ping</given-names></name><name><surname>Ding</surname><given-names>Yan</given-names></name><name><surname>Yang</surname><given-names>Mao-Fa</given-names></name><name><surname>Yu</surname><given-names>Xiao-Fei</given-names></name></person-group><article-title>﻿A new genus and two new species of <tp:taxon-name><tp:taxon-name-part taxon-name-part-type="tribe">Empoascini</tp:taxon-name-part></tp:taxon-name> (<tp:taxon-name><tp:taxon-name-part taxon-name-part-type="order">Hemiptera</tp:taxon-name-part></tp:taxon-name>, <tp:taxon-name><tp:taxon-name-part taxon-name-part-type="family">Cicadellidae</tp:taxon-name-part></tp:taxon-name>, <tp:taxon-name><tp:taxon-name-part taxon-name-part-type="subfamily">Typhlocybinae</tp:taxon-name-part></tp:taxon-name>) from China</article-title><source>Zookeys</source><day>01</day><month>07</month><year>2025</year><volume>1243</volume><fpage>353</fpage><lpage>363</lpage><pub-id pub-id-type="doi">10.3897/zookeys.1243.147453</pub-id></mixed-citation></tp:treatment-meta><tp:nomenclature><label>﻿</label><tp:taxon-name>
            <object-id xmlns:xlink="http://www.w3.org/1999/xlink" content-type="arpha" xlink:type="simple">B1E66CDB-0061-5776-A015-603F309C9703</object-id>
            <tp:taxon-name-part taxon-name-part-type="genus" reg="Singulus">Singulus</tp:taxon-name-part>
            <tp:taxon-name-part taxon-name-part-type="species" reg="furcatus">furcatus</tp:taxon-name-part>
            <object-id xmlns:xlink="http://www.w3.org/1999/xlink" content-type="zoobank" xlink:type="simple">https://zoobank.org/96411AF4-525D-4621-9E8A-79762C9AE9A1</object-id>
          </tp:taxon-name><tp:taxon-authority>Yao &amp; Yu</tp:taxon-authority><tp:taxon-status xmlns:xlink="http://www.w3.org/1999/xlink" xlink:type="simple">sp. nov.</tp:taxon-status><xref ref-type="fig" rid="F1">Figs 1–6</xref><xref ref-type="fig" rid="F2">, 7–15</xref></tp:nomenclature><tp:treatment-sec sec-type="description" id="SECID0EPPAC"><title>Description.</title><p>Body red (Figs <xref ref-type="fig" rid="F1">1–4</xref>). Anterior margin of crown arcuate, posterior margin concave, a large black spot in middle of anterior margin of crown. Eyes black, ocellus located on top of head in line with antennae, and crown suture conspicuous, not reaching anterior margin of crown. Pronotum red, anterior area with irregular spots, and angles on both sides of scutellum have black spots (Figs <xref ref-type="fig" rid="F1">1</xref>, <xref ref-type="fig" rid="F1">4</xref>). Forewings reddish and hindwings translucent (Figs <xref ref-type="fig" rid="F1">5</xref>, <xref ref-type="fig" rid="F1">6</xref>).</p><fig id="F2" position="float" orientation="portrait"><object-id xmlns:xlink="http://www.w3.org/1999/xlink" content-type="doi" xlink:type="simple">10.3897/zookeys.1243.147453.figures7-15</object-id><object-id xmlns:xlink="http://www.w3.org/1999/xlink" content-type="arpha" xlink:type="simple">755AD6C3-C4A5-5750-AEA2-BF273C83F13B</object-id><label>Figures 7–15.</label><caption><p><italic><tp:taxon-name><tp:taxon-name-part taxon-name-part-type="genus" reg="Singulus">Singulus</tp:taxon-name-part><tp:taxon-name-part taxon-name-part-type="species" reg="furcatus">furcatus</tp:taxon-name-part></tp:taxon-name></italic> Yao &amp; Yu, sp. nov. <bold>7.</bold> Abdominal apodemes; <bold>8.</bold> Male genitalia, ventral view; <bold>9.</bold> Male genitalia, left lateral view; <bold>10.</bold> Subgenital plate; <bold>11.</bold> Pygofer, pygofer appendage and anal tube, lateral view; <bold>12.</bold> Aedeagus, paramere and connective, dorsal view; <bold>13.</bold> Aedeagus and connective, dorsal view; <bold>14.</bold> Aedeagus and connective, left lateral view; <bold>15.</bold> Paramere. Scale bars: 100 μm.</p></caption><graphic xmlns:xlink="http://www.w3.org/1999/xlink" xlink:href="zookeys-1243-353_article-147453__-g002.jpg" position="float" orientation="portrait" xlink:type="simple" id="oo_1364599.jpg"><uri content-type="original_file" xlink:type="simple">https://binary.pensoft.net/fig/1364599</uri></graphic></fig><p>Male abdominal apodemes extend to middle of 5<sup>th</sup> abdominal segment, and they are slender and parallel (Fig. <xref ref-type="fig" rid="F2">7</xref>). Lateral valves of male pygofer side broad at base, narrowed in terminal half, coarsely setae, without ventral appendage (Fig. <xref ref-type="fig" rid="F2">9</xref>). Anal process developed, extending toward tip, distinctly exceeding posterior margin of pygofer, subterminally with many grooves (Fig. <xref ref-type="fig" rid="F2">9</xref>). Subgenital plate gradually narrowed basally to tip, with 1 macrosetae and 17 marginal setae (Figs <xref ref-type="fig" rid="F2">9</xref>, <xref ref-type="fig" rid="F2">10</xref>). Paramere curved, inflated at middle, pointed at tip and without teeth (Figs <xref ref-type="fig" rid="F2">12</xref>, <xref ref-type="fig" rid="F2">15</xref>). Aedeagus curved in lateral view, with short whiskers at apex of shaft and with a pair of protuberances on each side of ventral margin of shaft, which are distinctly curved ventrally beyond apex of shaft, and in dorsal view with shaft protuberances forked (Figs <xref ref-type="fig" rid="F2">12</xref>, <xref ref-type="fig" rid="F2">13</xref>, <xref ref-type="fig" rid="F2">14</xref>). Connective not developed (Figs <xref ref-type="fig" rid="F2">12</xref>, <xref ref-type="fig" rid="F2">13</xref>).</p></tp:treatment-sec><tp:treatment-sec sec-type="material" id="SECID0EIDAE"><title>Material examined.</title><p><bold><italic>Holotype</italic></bold>: • ♂, Mengla, Yunnan, 2015-May-14, coll. Bin Yan. <bold><italic>Paratypes</italic></bold>: • 2♂, same as holotype; 1♂, Dading Mountain, Guangdong, August 11–13, 2006, coll. Zhong-Hui Zhou.</p></tp:treatment-sec><tp:treatment-sec sec-type="etymology" id="SECID0EWDAE"><title>Etymology.</title><p>The name of the new species derives from the shaft having a pair of protuberances, which are distinctly forked at the tips when viewed dorsally.</p></tp:treatment-sec><tp:treatment-sec sec-type="description" id="SECID0E2DAE"><title>Measurement.</title><p>Length of male 2.7–2.9 mm.</p></tp:treatment-sec><tp:treatment-sec sec-type="distribution" id="SECID0EAEAE"><title>Distribution.</title><p>China (Yunnan, Guangdong).</p></tp:treatment-sec><tp:treatment-sec><!--Section generated to contain objects referenced in tp:taxon-treatment.--><fig id="F1" position="float" orientation="portrait"><object-id xmlns:xlink="http://www.w3.org/1999/xlink" content-type="doi" xlink:type="simple">10.3897/zookeys.1243.147453.figures1-6</object-id><object-id xmlns:xlink="http://www.w3.org/1999/xlink" content-type="arpha" xlink:type="simple">8CBF6A8D-D0A7-584B-A7F2-CAF4E02FBCA5</object-id><label>Figures 1–6.</label><caption><p><italic><tp:taxon-name><tp:taxon-name-part taxon-name-part-type="genus" reg="Singulus">Singulus</tp:taxon-name-part><tp:taxon-name-part taxon-name-part-type="species" reg="furcatus">furcatus</tp:taxon-name-part></tp:taxon-name></italic> Yao &amp; Yu, sp. nov., male holotype. <bold>1.</bold> Habitus, dorsal view; <bold>2.</bold> Habitus, lateral view; <bold>3.</bold> Face, anterior view; <bold>4.</bold> Head and pronotum, dorsal view; <bold>5.</bold> Forewing; <bold>6.</bold> Hindwing. Scale bars: 500 μm.</p></caption><graphic xmlns:xlink="http://www.w3.org/1999/xlink" xlink:href="zookeys-1243-353_article-147453__-g001.jpg" position="float" orientation="portrait" xlink:type="simple" id="oo_1364598.jpg"><uri content-type="original_file" xlink:type="simple">https://binary.pensoft.net/fig/1364598</uri></graphic></fig></tp:treatment-sec></tp:taxon-treatment>
