# Supplementary material for: ﻿A new genus and two new species of Empoascini (Hemiptera, Cicadellidae, Typhlocybinae) from China
Source: Zookeys. 2025 Jul 1;1243:353–63. doi: 10.3897/zookeys.1243.147453 (PMC12238996; doi:10.3897/zookeys.1243.147453)
Supplement: XML Treatment for Velu [file zookeys.1243.147453-treatment3.xml]

<!DOCTYPE tp:taxon-treatment
  PUBLIC "-//TaxonX//DTD Taxonomic Treatment Publishing DTD v0 20100105//EN" "tax-treatment-NSO.dtd">
<tp:taxon-treatment xmlns:tp="http://www.plazi.org/taxpub"><tp:treatment-meta><kwd-group><label>Taxon classification</label><kwd>
              <named-content content-type="kingdom">Animalia</named-content>
            </kwd><kwd>
              <named-content content-type="order">Hemiptera</named-content>
            </kwd><kwd>
              <named-content content-type="family">Cicadellidae</named-content>
            </kwd></kwd-group><mixed-citation publication-type="journal"><person-group><name><surname>Yao</surname><given-names>Qing-Ping</given-names></name><name><surname>Ding</surname><given-names>Yan</given-names></name><name><surname>Yang</surname><given-names>Mao-Fa</given-names></name><name><surname>Yu</surname><given-names>Xiao-Fei</given-names></name></person-group><article-title>﻿A new genus and two new species of <tp:taxon-name><tp:taxon-name-part taxon-name-part-type="tribe">Empoascini</tp:taxon-name-part></tp:taxon-name> (<tp:taxon-name><tp:taxon-name-part taxon-name-part-type="order">Hemiptera</tp:taxon-name-part></tp:taxon-name>, <tp:taxon-name><tp:taxon-name-part taxon-name-part-type="family">Cicadellidae</tp:taxon-name-part></tp:taxon-name>, <tp:taxon-name><tp:taxon-name-part taxon-name-part-type="subfamily">Typhlocybinae</tp:taxon-name-part></tp:taxon-name>) from China</article-title><source>Zookeys</source><day>01</day><month>07</month><year>2025</year><volume>1243</volume><fpage>353</fpage><lpage>363</lpage><pub-id pub-id-type="doi">10.3897/zookeys.1243.147453</pub-id></mixed-citation></tp:treatment-meta><tp:nomenclature><label>﻿Genus</label><tp:taxon-name>
            <object-id xmlns:xlink="http://www.w3.org/1999/xlink" content-type="arpha" xlink:type="simple">141544F5-B248-52B5-B39B-01E4776F113A</object-id>
            <tp:taxon-name-part taxon-name-part-type="genus" reg="Velu">Velu</tp:taxon-name-part>
          </tp:taxon-name><tp:taxon-authority>Ghauri, 1964</tp:taxon-authority><tp:nomenclature-citation-list><tp:nomenclature-citation><tp:taxon-name>
                <tp:taxon-name-part taxon-name-part-type="genus" reg="Velu">Velu</tp:taxon-name-part>
              </tp:taxon-name><comment>Ghauri, 1964e: 467.</comment></tp:nomenclature-citation></tp:nomenclature-citation-list></tp:nomenclature><tp:treatment-sec sec-type="type species" id="SECID0EPFAE"><title>Type species.</title><p><italic><tp:taxon-name><tp:taxon-name-part taxon-name-part-type="genus" reg="Velu">Velu</tp:taxon-name-part><tp:taxon-name-part taxon-name-part-type="species" reg="caricae">caricae</tp:taxon-name-part></tp:taxon-name></italic> Ghauri, 1964.</p></tp:treatment-sec><tp:treatment-sec sec-type="diagnosis" id="SECID0EAGAE"><title>Diagnosis.</title><p>Body robust (Figs <xref ref-type="fig" rid="F3">16–19</xref>). The anterior margin of the vertex is arc-shaped, and the posterior margin is concave, nearly parallel to each other. The width of the vertex is almost equal to the thorax, and its median length is less than the width between the eyes. Coronal suture is prominent, extending to the middle of vertex, with shallow depressions on both sides; the lateral margin of the pronotum has an inverted trapezoid transverse concavity (Figs <xref ref-type="fig" rid="F3">16</xref>, <xref ref-type="fig" rid="F3">18</xref>). Forewing RP and MP’ veins healed at base, and the terminal veins all originate from the m cell, which is wider and longer than the c cell and the r cell. The 3<sup>rd</sup> apical is triangular, and the submarginal veins of the 2<sup>nd</sup> apical are nearly parallel (Fig. <xref ref-type="fig" rid="F3">20</xref>). Hindwing CuA veins are unbranched (Fig. <xref ref-type="fig" rid="F3">21</xref>).</p><p>Male abdominal apodemes are well developed and parallel (Fig. <xref ref-type="fig" rid="F4">22</xref>). Pygofer appendage elongate (Fig. <xref ref-type="fig" rid="F4">31</xref>). Subgenital plate arranged a row of macrosetae (Fig. <xref ref-type="fig" rid="F4">30</xref>). Aedeagus has a preatrium, with a process at the base of shaft in ventral view or not (Fig. <xref ref-type="fig" rid="F4">27</xref>). Paramere slender, curved in a semicircle at the apex, and fine setae are present on the inner margin at the curved portion (Figs <xref ref-type="fig" rid="F4">28</xref>, <xref ref-type="fig" rid="F4">29</xref>).</p></tp:treatment-sec><tp:treatment-sec sec-type="distribution" id="SECID0EYHAE"><title>Distribution.</title><p>Oriental and Palaearctic.</p><sec sec-type="﻿Checklist and distribution of Velu Ghauri, 1964" id="SECID0E4HAE"><title>﻿Checklist and distribution of <italic><tp:taxon-name><tp:taxon-name-part taxon-name-part-type="genus" reg="Velu">Velu</tp:taxon-name-part></tp:taxon-name></italic> Ghauri, 1964</title><p>
              <bold>1. <italic><tp:taxon-name><tp:taxon-name-part taxon-name-part-type="genus" reg="Velu">Velu</tp:taxon-name-part><tp:taxon-name-part taxon-name-part-type="species" reg="claustrum">claustrum</tp:taxon-name-part></tp:taxon-name></italic> Yao &amp; Yang, sp. nov.</bold>
            </p><p><bold>Distribution.</bold> China (Yunnan).</p><p>
              <bold>2. <italic><tp:taxon-name><tp:taxon-name-part taxon-name-part-type="genus" reg="Velu">Velu</tp:taxon-name-part><tp:taxon-name-part taxon-name-part-type="species" reg="caricae">caricae</tp:taxon-name-part></tp:taxon-name></italic> Ghauri, 1964</bold>
            </p><p><italic><tp:taxon-name><tp:taxon-name-part taxon-name-part-type="genus" reg="Velu">Velu</tp:taxon-name-part><tp:taxon-name-part taxon-name-part-type="species" reg="caricae">caricae</tp:taxon-name-part></tp:taxon-name></italic> Ghauri, 1964e: 468.</p><p><bold>Distribution.</bold> Pakistan, India (Karnataka, West Bengal).</p><p>
              <bold>3. <italic><tp:taxon-name><tp:taxon-name-part taxon-name-part-type="genus" reg="Velu">Velu</tp:taxon-name-part><tp:taxon-name-part taxon-name-part-type="species" reg="pruthii">pruthii</tp:taxon-name-part></tp:taxon-name></italic> Dworakowska, 1980</bold>
            </p><p><italic><tp:taxon-name><tp:taxon-name-part taxon-name-part-type="genus" reg="Velu">Velu</tp:taxon-name-part><tp:taxon-name-part taxon-name-part-type="species" reg="pruthii">pruthii</tp:taxon-name-part></tp:taxon-name></italic> Dworakowska, 1980: 155.</p><p><bold>Distribution.</bold> India (Karnataka).</p><p>
              <bold>4. <italic><tp:taxon-name><tp:taxon-name-part taxon-name-part-type="genus" reg="Velu">Velu</tp:taxon-name-part><tp:taxon-name-part taxon-name-part-type="species" reg="antelopus">antelopus</tp:taxon-name-part></tp:taxon-name></italic> Sohi &amp; Mann, 1986</bold>
            </p><p><italic><tp:taxon-name><tp:taxon-name-part taxon-name-part-type="genus" reg="Velu">Velu</tp:taxon-name-part><tp:taxon-name-part taxon-name-part-type="species" reg="antelopus">antelopus</tp:taxon-name-part></tp:taxon-name></italic> Sohi &amp; Mann, 1986: 100.</p><p><bold>Distribution.</bold> India.</p><p>
              <bold>5. <italic><tp:taxon-name><tp:taxon-name-part taxon-name-part-type="genus" reg="Velu">Velu</tp:taxon-name-part><tp:taxon-name-part taxon-name-part-type="species" reg="furcatum">furcatum</tp:taxon-name-part></tp:taxon-name></italic> Zhang &amp; Qin, 2004</bold>
            </p><p><italic><tp:taxon-name><tp:taxon-name-part taxon-name-part-type="genus" reg="Velu">Velu</tp:taxon-name-part><tp:taxon-name-part taxon-name-part-type="species" reg="furcatum">furcatum</tp:taxon-name-part></tp:taxon-name></italic> Zhang &amp; Qin, 2004: 276.</p><p><bold>Distribution.</bold> China (Yunnan).</p><p>
              <bold>6. <italic><tp:taxon-name><tp:taxon-name-part taxon-name-part-type="genus" reg="Velu">Velu</tp:taxon-name-part><tp:taxon-name-part taxon-name-part-type="species" reg="longiprojectum">longiprojectum</tp:taxon-name-part></tp:taxon-name></italic> Zhang &amp; Qin, 2004</bold>
            </p><p><italic><tp:taxon-name><tp:taxon-name-part taxon-name-part-type="genus" reg="Velu">Velu</tp:taxon-name-part><tp:taxon-name-part taxon-name-part-type="species" reg="longiprojectum">longiprojectum</tp:taxon-name-part></tp:taxon-name></italic> Zhang &amp; Qin, 2004: 277.</p><p><bold>Distribution.</bold> China (Yunnan).</p><p>
              <bold>7. <italic><tp:taxon-name><tp:taxon-name-part taxon-name-part-type="genus" reg="Velu">Velu</tp:taxon-name-part><tp:taxon-name-part taxon-name-part-type="species" reg="pleuroprominens">pleuroprominens</tp:taxon-name-part></tp:taxon-name></italic> Zhang &amp; Qin, 2004</bold>
            </p><p><italic><tp:taxon-name><tp:taxon-name-part taxon-name-part-type="genus" reg="Velu">Velu</tp:taxon-name-part><tp:taxon-name-part taxon-name-part-type="species" reg="pleuroprominens">pleuroprominens</tp:taxon-name-part></tp:taxon-name></italic> Zhang &amp; Qin, 2004: 278.</p><p><bold>Distribution.</bold> China (Yunnan).</p></sec></tp:treatment-sec><tp:treatment-sec><!--Section generated to contain objects referenced in tp:taxon-treatment.--><fig id="F3" position="float" orientation="portrait"><object-id xmlns:xlink="http://www.w3.org/1999/xlink" content-type="doi" xlink:type="simple">10.3897/zookeys.1243.147453.figures16-21</object-id><object-id xmlns:xlink="http://www.w3.org/1999/xlink" content-type="arpha" xlink:type="simple">397B3666-C4F4-50DE-B2A4-9259E79D9729</object-id><label>Figures 16–21.</label><caption><p><italic><tp:taxon-name><tp:taxon-name-part taxon-name-part-type="genus" reg="Velu">Velu</tp:taxon-name-part><tp:taxon-name-part taxon-name-part-type="species" reg="claustrum">claustrum</tp:taxon-name-part></tp:taxon-name></italic> Yao &amp; Yang, sp. nov., male holotype. <bold>16.</bold> Habitus, dorsal view; <bold>17.</bold> Habitus, lateral view; <bold>18.</bold> Head and pronotum, dorsal view; <bold>19.</bold> Face, anterior view; <bold>20.</bold> Forewing; <bold>21.</bold> Hindwing. Scale bars: 500 μm.</p></caption><graphic xmlns:xlink="http://www.w3.org/1999/xlink" xlink:href="zookeys-1243-353_article-147453__-g003.jpg" position="float" orientation="portrait" xlink:type="simple" id="oo_1364600.jpg"><uri content-type="original_file" xlink:type="simple">https://binary.pensoft.net/fig/1364600</uri></graphic></fig><fig id="F4" position="float" orientation="portrait"><object-id xmlns:xlink="http://www.w3.org/1999/xlink" content-type="doi" xlink:type="simple">10.3897/zookeys.1243.147453.figures22-31</object-id><object-id xmlns:xlink="http://www.w3.org/1999/xlink" content-type="arpha" xlink:type="simple">ACEA0C41-3A41-56DD-86E5-B54240C941B8</object-id><label>Figures 22–31.</label><caption><p><italic><tp:taxon-name><tp:taxon-name-part taxon-name-part-type="genus" reg="Velu">Velu</tp:taxon-name-part><tp:taxon-name-part taxon-name-part-type="species" reg="claustrum">claustrum</tp:taxon-name-part></tp:taxon-name></italic> Yao &amp; Yang, sp. nov. <bold>22.</bold> Abdominal apodemes; <bold>23.</bold> Male genitalia, ventral view; <bold>24.</bold> Male genitalia, left lateral view; <bold>25.</bold> Pygofer, pygofer appendage and anal tube, lateral view; <bold>26.</bold> Anal tube; <bold>27.</bold> Aedeagus, left lateral view; <bold>28.</bold> Aedeagus, paramere and connective, ventral view; <bold>29.</bold> Paramere; <bold>30.</bold> Subgenital plate; <bold>31.</bold> Pygofer and pygofer appendage. Scale bars: 100 μm.</p></caption><graphic xmlns:xlink="http://www.w3.org/1999/xlink" xlink:href="zookeys-1243-353_article-147453__-g004.jpg" position="float" orientation="portrait" xlink:type="simple" id="oo_1364601.jpg"><uri content-type="original_file" xlink:type="simple">https://binary.pensoft.net/fig/1364601</uri></graphic></fig></tp:treatment-sec></tp:taxon-treatment>
