# Supplementary material for: ﻿A new genus and two new species of Empoascini (Hemiptera, Cicadellidae, Typhlocybinae) from China
Source: Zookeys. 2025 Jul 1;1243:353–63. doi: 10.3897/zookeys.1243.147453 (PMC12238996; doi:10.3897/zookeys.1243.147453)
Supplement: XML Treatment for Velu claustrum [file zookeys.1243.147453-treatment4.xml]

<!DOCTYPE tp:taxon-treatment
  PUBLIC "-//TaxonX//DTD Taxonomic Treatment Publishing DTD v0 20100105//EN" "tax-treatment-NSO.dtd">
<tp:taxon-treatment xmlns:tp="http://www.plazi.org/taxpub"><tp:treatment-meta><kwd-group><label>Taxon classification</label><kwd>
              <named-content content-type="kingdom">Animalia</named-content>
            </kwd><kwd>
              <named-content content-type="order">Hemiptera</named-content>
            </kwd><kwd>
              <named-content content-type="family">Cicadellidae</named-content>
            </kwd></kwd-group><mixed-citation publication-type="journal"><person-group><name><surname>Yao</surname><given-names>Qing-Ping</given-names></name><name><surname>Ding</surname><given-names>Yan</given-names></name><name><surname>Yang</surname><given-names>Mao-Fa</given-names></name><name><surname>Yu</surname><given-names>Xiao-Fei</given-names></name></person-group><article-title>﻿A new genus and two new species of <tp:taxon-name><tp:taxon-name-part taxon-name-part-type="tribe">Empoascini</tp:taxon-name-part></tp:taxon-name> (<tp:taxon-name><tp:taxon-name-part taxon-name-part-type="order">Hemiptera</tp:taxon-name-part></tp:taxon-name>, <tp:taxon-name><tp:taxon-name-part taxon-name-part-type="family">Cicadellidae</tp:taxon-name-part></tp:taxon-name>, <tp:taxon-name><tp:taxon-name-part taxon-name-part-type="subfamily">Typhlocybinae</tp:taxon-name-part></tp:taxon-name>) from China</article-title><source>Zookeys</source><day>01</day><month>07</month><year>2025</year><volume>1243</volume><fpage>353</fpage><lpage>363</lpage><pub-id pub-id-type="doi">10.3897/zookeys.1243.147453</pub-id></mixed-citation></tp:treatment-meta><tp:nomenclature><label>﻿</label><tp:taxon-name>
            <object-id xmlns:xlink="http://www.w3.org/1999/xlink" content-type="arpha" xlink:type="simple">18BC040A-5D62-52FB-A233-C14081AE02E8</object-id>
            <tp:taxon-name-part taxon-name-part-type="genus" reg="Velu">Velu</tp:taxon-name-part>
            <tp:taxon-name-part taxon-name-part-type="species" reg="claustrum">claustrum</tp:taxon-name-part>
            <object-id xmlns:xlink="http://www.w3.org/1999/xlink" content-type="zoobank" xlink:type="simple">https://zoobank.org/876ACE3F-9A03-493A-A415-B7B006AE54AF</object-id>
          </tp:taxon-name><tp:taxon-authority>Yao &amp; Yang</tp:taxon-authority><tp:taxon-status xmlns:xlink="http://www.w3.org/1999/xlink" xlink:type="simple">sp. nov.</tp:taxon-status><xref ref-type="fig" rid="F3">Figs 16–21</xref><xref ref-type="fig" rid="F4">, 22–31</xref></tp:nomenclature><tp:treatment-sec sec-type="description" id="SECID0EIVAE"><title>Description.</title><p>Whole body orange-yellow (Figs <xref ref-type="fig" rid="F3">16–19</xref>). Anterior margin of head curved, posterior margin concave, ocelli brown at junction of head and face, eyes light brown, and crown suture conspicuous, reaching to middle of crown. Pronotum with anterior margin arcuate, anterior domain with a transverse dark depression, middle and posterior domains orange, elevated, and intershield grooves brown, not reaching both margins (Figs <xref ref-type="fig" rid="F3">16</xref>, <xref ref-type="fig" rid="F3">18</xref>). Face broad, frontclyeal area elevated in lateral view (Figs <xref ref-type="fig" rid="F3">17</xref>, <xref ref-type="fig" rid="F3">19</xref>). Forewing RP and MP’ veins heal at base, m-cells wider than and longer than c cells and r cells, 3<sup>rd</sup> apical triangular, 2<sup>nd</sup> apical lateral veins subparallel (Fig. <xref ref-type="fig" rid="F3">20</xref>). Hindwing CuA veins unbranched (Fig. <xref ref-type="fig" rid="F3">21</xref>).</p><fig id="F3" position="float" orientation="portrait"><object-id xmlns:xlink="http://www.w3.org/1999/xlink" content-type="doi" xlink:type="simple">10.3897/zookeys.1243.147453.figures16-21</object-id><object-id xmlns:xlink="http://www.w3.org/1999/xlink" content-type="arpha" xlink:type="simple">397B3666-C4F4-50DE-B2A4-9259E79D9729</object-id><label>Figures 16–21.</label><caption><p><italic><tp:taxon-name><tp:taxon-name-part taxon-name-part-type="genus" reg="Velu">Velu</tp:taxon-name-part><tp:taxon-name-part taxon-name-part-type="species" reg="claustrum">claustrum</tp:taxon-name-part></tp:taxon-name></italic> Yao &amp; Yang, sp. nov., male holotype. <bold>16.</bold> Habitus, dorsal view; <bold>17.</bold> Habitus, lateral view; <bold>18.</bold> Head and pronotum, dorsal view; <bold>19.</bold> Face, anterior view; <bold>20.</bold> Forewing; <bold>21.</bold> Hindwing. Scale bars: 500 μm.</p></caption><graphic xmlns:xlink="http://www.w3.org/1999/xlink" xlink:href="zookeys-1243-353_article-147453__-g003.jpg" position="float" orientation="portrait" xlink:type="simple" id="oo_1364600.jpg"><uri content-type="original_file" xlink:type="simple">https://binary.pensoft.net/fig/1364600</uri></graphic></fig><fig id="F4" position="float" orientation="portrait"><object-id xmlns:xlink="http://www.w3.org/1999/xlink" content-type="doi" xlink:type="simple">10.3897/zookeys.1243.147453.figures22-31</object-id><object-id xmlns:xlink="http://www.w3.org/1999/xlink" content-type="arpha" xlink:type="simple">ACEA0C41-3A41-56DD-86E5-B54240C941B8</object-id><label>Figures 22–31.</label><caption><p><italic><tp:taxon-name><tp:taxon-name-part taxon-name-part-type="genus" reg="Velu">Velu</tp:taxon-name-part><tp:taxon-name-part taxon-name-part-type="species" reg="claustrum">claustrum</tp:taxon-name-part></tp:taxon-name></italic> Yao &amp; Yang, sp. nov. <bold>22.</bold> Abdominal apodemes; <bold>23.</bold> Male genitalia, ventral view; <bold>24.</bold> Male genitalia, left lateral view; <bold>25.</bold> Pygofer, pygofer appendage and anal tube, lateral view; <bold>26.</bold> Anal tube; <bold>27.</bold> Aedeagus, left lateral view; <bold>28.</bold> Aedeagus, paramere and connective, ventral view; <bold>29.</bold> Paramere; <bold>30.</bold> Subgenital plate; <bold>31.</bold> Pygofer and pygofer appendage. Scale bars: 100 μm.</p></caption><graphic xmlns:xlink="http://www.w3.org/1999/xlink" xlink:href="zookeys-1243-353_article-147453__-g004.jpg" position="float" orientation="portrait" xlink:type="simple" id="oo_1364601.jpg"><uri content-type="original_file" xlink:type="simple">https://binary.pensoft.net/fig/1364601</uri></graphic></fig><p>Male abdominal apodemes extending to 4<sup>th</sup> abdominal segment (Fig. <xref ref-type="fig" rid="F4">22</xref>). Pygofer side lateral view basally broad, apex membranous, dorsal margin abruptly narrowed near middle, resulting in large difference in width between terminal and basal pygofer side lateral view, and pygofer appendage long, distinctly exceeding apex of pygofer, apex split (Figs <xref ref-type="fig" rid="F4">23</xref>, <xref ref-type="fig" rid="F4">24</xref>, <xref ref-type="fig" rid="F4">25</xref>, <xref ref-type="fig" rid="F4">31</xref>). Anal process absent (Fig. <xref ref-type="fig" rid="F4">26</xref>). Subgenital plate long, base slightly broad, subequal in width in terminal half, with 8 individual macrosetae, 39 long, fine setae (Fig. <xref ref-type="fig" rid="F4">30</xref>). Paramere long and narrow, hooked and curved in terminal half, with fine setae subterminally (Figs <xref ref-type="fig" rid="F4">28</xref>, <xref ref-type="fig" rid="F4">29</xref>). Aedeagus curved in lateral view, with a pair of lateral processes at base of shaft, which are slightly shorter and narrower than shaft, while apex of paramere curved towards shaft in ventral view (Figs <xref ref-type="fig" rid="F4">27</xref>, <xref ref-type="fig" rid="F4">28</xref>). Connective base broad, terminal margin deeply concave (Figs <xref ref-type="fig" rid="F4">27</xref>, <xref ref-type="fig" rid="F4">28</xref>).</p></tp:treatment-sec><tp:treatment-sec sec-type="material" id="SECID0EW1AE"><title>Material examined.</title><p><bold><italic>Holotype</italic></bold>: • 1♂, Menghai, Xishuangbanna, Yunnan, 2013-July-14, coll. Ji-Chun Xing. <bold><italic>Paratypes</italic></bold>: • 1♂, 4♀, same collecting information as holotype.</p></tp:treatment-sec><tp:treatment-sec sec-type="etymology" id="SECID0EE2AE"><title>Etymology.</title><p>The new species is named after the pair of dark-coloured striped depressions on both margins of the pronotum in specimens examined.</p></tp:treatment-sec><tp:treatment-sec sec-type="description" id="SECID0EJ2AE"><title>Measurement.</title><p>Length of males 3.9–4.0 mm, females 4.1–4.5 mm.</p></tp:treatment-sec><tp:treatment-sec sec-type="remarks" id="SECID0EO2AE"><title>Remarks.</title><p>The new species is similar to <italic><tp:taxon-name><tp:taxon-name-part taxon-name-part-type="genus" reg="Velu">V.</tp:taxon-name-part><tp:taxon-name-part taxon-name-part-type="species" reg="pleuroprominens">pleuroprominens</tp:taxon-name-part></tp:taxon-name></italic> Zhang &amp; Qin, 2004 in having a well-developed preatrium, slightly shorter than the shaft, and symmetrical lateral processes of the shaft (Fig. <xref ref-type="fig" rid="F4">28</xref>). The latter species is different from the former in that: (1) the apex of the two lateral processes at the base of the shaft deviates from the shaft; (2) the apex of the pygofer of the abdominal processes is unbranched (Zhang &amp; Qin, 2004a).</p></tp:treatment-sec><tp:treatment-sec sec-type="distribution" id="SECID0ED3AE"><title>Distribution.</title><p>China (Yunnan).</p></tp:treatment-sec></tp:taxon-treatment>
